# Supplementary material for: Evaluation of multiplex ligation dependent probe amplification (MLPA) for identification of acute lymphoblastic leukemia with an intrachromosomal amplification of chromosome 21 (iAMP21) in a Brazilian population
Source: Mol Cytogenet. 2015 Jun 10;8:35. doi: 10.1186/s13039-015-0147-2 (PMC4460763; doi:10.1186/s13039-015-0147-2)
Supplement: Additional file 1: — Mean MLPA peak ratios in BCP-ALL obtained from test fragments of the MLPA SALSA P327-B1 probe set. [file 13039_2015_147_MOESM1_ESM.xls]

## Sheet: Plan1
Patient #	Patient group	Mean peak ratio	StDev
P01	≥5 RUNX1	1947.96	0.228
P02	≥5 RUNX1	1828.24	0.100
P03	≥5 RUNX1	1956.5	0.199
P04	≥5 RUNX1	1931.63	0.268
P05	≥5 RUNX1	1901.49	0.777
P06	≥5 RUNX1	1867.8	0.189
P07	≥5 RUNX1	1883.7	0.316
P08	≥5 RUNX1	1899.22	0.194
P09	2-4 RUNX1	1585.85	0.113
P10	2-4 RUNX1	1559.74	0.169
P11	2-4 RUNX1	1916.58	0.447
P14	2-4 RUNX1	1712.62	0.228
P15	2-4 RUNX1	1362.11	0.208
P16	2-4 RUNX1	1332.65	0.162
P17	2-4 RUNX1	1819.54	0.198
P20	2-4 RUNX1	1809.17	0.150
P21	2-4 RUNX1	1348.08	0.180
P22	2-4 RUNX1	1862.13	0.267
P23	2-4 RUNX1	1651.62	0.170
P24	2-4 RUNX1	1404.94	0.264
P25	2-4 RUNX1	1736.11	0.250
P26	2-4 RUNX1	1460.39	0.105
P27	2-4 RUNX1	1472.61	0.136
P28	2-4 RUNX1	1476.13	0.180
P29	2-4 RUNX1	1786.87	0.113
P30	2-4 RUNX1	1836.98	0.122
P32	2-4 RUNX1	1812.22	0.115
P33	2-4 RUNX1	1800.93	0.130
P35	2-4 RUNX1	1675.28	0.117
P37	2-4 RUNX1	1612.48	0.121
P38	2-4 RUNX1	1871.02	0.116
P39	2-4 RUNX1	1839.78	0.190
P40	2-4 RUNX1	1754.54	0.138
P41	2-4 RUNX1	1793.48	0.211
P43	2-4 RUNX1	1666.31	0.149
P45	2-4 RUNX1	1895.35	0.206
P46	2-4 RUNX1	1398	0.163
P49	2-4 RUNX1	1857.43	0.173
P55	No FISH data	2070.17	0.298
P60	No FISH data	1820.11	0.107
P62	No FISH data	1611.15	0.142
P64	No FISH data	1515.09	0.128
P66	No FISH data	1258.48	0.173
P67	No FISH data	1459.63	0.187
P69	No FISH data	1784.91	0.143
P70	No FISH data	1655.81	0.316
P71	No FISH data	1778.42	0.215
P75	No FISH data	1811.95	0.413
PH1	Hyp+21	1561.4	0.155
PH2	Hyp+21	1338.28	0.178
PH3	Hyp+21	1490.83	0.093
PT1	Down syndrome	1425.46	0.098
PT2	Down syndrome	1415.54	0.134
PT3	Down syndrome	1413.11	0.139
PT4	Down syndrome	1433.96	0.142
PT5	Down syndrome	1554.43	0.199
PN1	MLPA negative	1052	0.039
PN2	MLPA negative	1048.54	0.029
PN3	MLPA negative	1052.94	0.049
PN3	MLPA negative	1052.87	0.040
PN4	MLPA negative	1073.37	0.075
PN5	MLPA negative	1059.94	0.042
PN6	MLPA negative	1069.41	0.055
PN7	MLPA negative	1051.26	0.043
PN8	MLPA negative	1107.75	0.072
PN9	MLPA negative	1141	0.085
PN10	MLPA negative	1094.69	0.069
PN11	MLPA negative	1135.98	0.079
