# Supplementary material for: Evaluation of multiplex ligation dependent probe amplification (MLPA) for identification of acute lymphoblastic leukemia with an intrachromosomal amplification of chromosome 21 (iAMP21) in a Brazilian population
Source: Mol Cytogenet. 2015 Jun 10;8:35. doi: 10.1186/s13039-015-0147-2 (PMC4460763; doi:10.1186/s13039-015-0147-2)
Supplement: Additional file 2: — The size and location of each test and reference fragment of the MLPA SALSA P327_A1 probe set. [file 13039_2015_147_MOESM2_ESM.xls]

## Sheet: Sheet1
P327-A1 iAMP21
Notes
* LPO is the 5' half of the probe, RPO is the 3' half of the probe.
* The two sequences are directly adjacent and together they form the complete hybridising sequence of the probe.
* A small number of probes consist of three oligonucleotides and have a SP (spanning oligo).
* The first nucleotides of the LPO may not be complementary to the target DNA and is part of the stuffer sequence.
* Locations are based on hg18 / mapview build 36. Mapview location consist of the chromosome no. + distance (nt) from the p-telomere to the start of the probe sequence.
* Observed length of the fragments depend on the software, sequencer type and molecular weigth markers used.
* Exon numbering might be different from the literature.
* Please let us know if you find SNPs under one of these sequences that affects the probe signal: info@mlpa.com
length	number	ref. probe	gene	genbank exon	mut. spec.	mapview	chr. pos.	LPO	RPO	start	end
130	09727-L10077	TRUE	NOS1		no	12-116.137405	12q24.2.2	TTGTAAGCGCGGACAGACACTGCTGAACCT	TTCCTCTGGGACCCCCTGTGGCCCTCGCTCT	116137405	116137465
136	00815-L00333	FALSE	SIM2	11	no	21-037.043875	21q22.13	GTCTTGTAATTAAACCGTGATTCTTGAAAG	GTGTAGGTTTGATTACTAGGAGATACCACCGACATTTTTC	37043875	37043945
142	12827-L14696	FALSE	OLIG2	1	no	21-033.321094	21q22.11	GATGACCTTTTTCTGCCGGCCCGGAGTAA	GGGCAGCAGCGGCAGCGCCTTCACTGGG	33321094	33321148
148	02606-L02077	TRUE	ALX4		no	11-044.288013	11p11.2	GGAGGCGACAAGTTCGGCACAACT	TTCCTGTCGGCCGCCGCCAAAGCACAGGGATTCGGGG	44288013	44288074
154	13134-L14697	FALSE	SIK1	10	no	21-043.663735	21q22.3	CACCAGGTGCCTCAGGAAGGTCTT	TCCACCGACCCTTTCCGACCTGCCTTGCTGTGCC	43663735	43663789
160	12741-L13835	FALSE	RIPK4	2	no	21-042.049968	21q22.3	TGGAGCTTTTGGAAGAAGCCAAGAAGA	TGGAGATGGCCAAGTTTCGCTACATCCTGCCTGTGTATGGCAT	42049968	42050037
166	02835-L04605	FALSE	RUNX1	2	no	21-035.343029	21q22.12	CTCTTCAGAAGAGGGTGCATTTTCAGGAGGA	AGCGATGGCTTCAGACAGCATATTTGAGTCATTTCCTTCGT	35343029	35343099
172	00813-L10661	FALSE	NCAM2	12	no	21-021.726321	21q21.1	GTATGGAGTGAAGATCATAGAGCTGTCGCA	GACCACGGCCAAGGTTTCCTTCAACAAACCGG	21726321	21726376
177	12942-L14097	TRUE	PAK7		no	20-009.467904	20p12.2	TTCAACAGACCAGGGCATCTTCTTGTGTCTTA	AACAGGCATCTCTCCACTGACAGCCGGTGTGGTCA	9467904	9467970
184	05072-L04472	FALSE	KCNE2	1	no	21-034.658244	21q22.11	CTCGCTAACGCCAGCAAGAAGGTT	CAGAACAGCCTGGCTTTGGAAAGGAATTTCATCCTGC	34658244	34658306
190	09561-L10015	TRUE	PANK2		no	20-003.841229	20p13	TATGGAGGGGACTATGAGAGGTTTGGA	CTGCCAGGCTGGGCTGTGGCTTCAAGGTAAG	3841229	3841286
196	12742-L14405	FALSE	ITGB2	7	no	21-045.145897	21q22.3	CTTGCTGAAGCTGACCAACAACTCCAA	CCAGTTTCAGACCGAGGTCGGGAAGCAGCTGATTT	45145897	45145956
201	02842-L02273	FALSE	RUNX1	10	no	21-035.086640	21q22.12	GGCACTATCCAGGCGCCTTCACCT	ACTCCCCGACGCCGGTCACCTCGGGCATCGGCATCGG	35086640	35086704
208	09882-L10295	TRUE	CREBBP		no	16-003.800716	16p13.3	GATGGGAATAACTGGGAACACAAGTCCATT	TGGACAGCCCTTTAGTCAAGCTGGAGGGCAGCCAATG	3800716	3800782
213	03791-L05919	FALSE	DYRK1A	3	no	21-037.714483	21q22.13	CACCGCTGGACTCTTCCCTCCCT	TCCCCCACCCCATCAGGATGATATGAGACTTGAAAGA	37714483	37714541
220	08644-L08660	TRUE	TERT		no	05-001.333251	05p15.33	GACTACGTCGTGGGAGCCAGAACGT	TCCGCAGAGAAAAGAGGGTGGCTGTGCTTTGGTTTAACT	1333251	1333314
226	02117-L01603	FALSE	PRSS7	25	no	21-018.564178	21q21.1	GGATACAAGTGTGCCCTGCCTAAT	CGCCCCGGAGTGTATGCCAGGGTCTCAAGGTTTACCG	18564178	18564243
232	03794-L14698	FALSE	HLCS	7	no	21-037.191082	21q22.13	GCATGGAGGCCTTCTCATCAGAACATTTCAACT	TAGAGATCTATCGCCAAAATCTGCAGACCAAGCAGTTGGGG	37191082	37191152
239	03146-L14800	TRUE	TH		no	11-002.144737	11p15.5	GTAGGGGAGCACCTGGAGGCCTTT	GCTTTGCTGGAGCGCTTCAGCGGCTACCGGG	2144737	2144789
247	02836-L02267	FALSE	RUNX1	4	no	21-035.181009	21q22.12	CCAACTTCCTCTGCTCCGTGCTGCCT	ACGCACTGGCGCTGCAACAAGACCCTGCCCATCGCTTT	35181009	35181077
254	05911-L05356	FALSE	SAMSN1	3	no	21-014.811162	21q11.2	GCACATGAAGGAGATCCCACAAATGGA	AGTGGAGAACAAAGTAAAACTTCAAATAATGGAGGCGGTTTGGG	14811162	14811233
260	07592-L14699	FALSE	ADAMTS5	4	no	21-027.228881	21q21.3	CGTTATTCTTGTAGGTAACTGTTTGCTGGACCTACCACGA	AAGCAGATCCTGGGCCCCGAAGAACTCC	27228881	27228940
265	09516-L09773	FALSE	ETS2	9	no	21-039.115399	21q22.2	GTGGCAGTTTCTCCTGGAGCTGCTATCA	GACAAATCCTGCCAGTCATTCATCAGCTGGACTGGAGACGGATGG	39115399	39115471
274	08650-L08666	TRUE	TERT		no	05-001.319590	05p15.33	GCTGCTCCTGCGTTTGGTGGATGATTTCT	TGTTGGTGACACCTCACCTCACCCACGCGAAA	1319590	1319650
282	05073-L04473	FALSE	KCNE2	2	no	21-034.664715	21q22.11	GGACAATTGGCGCCAGAACACAA	CAGCTGAGCAAGAGGCCCTCCAAGCCAAAGTTGATGCTGAG	34664715	34664779
292	02840-L02271	FALSE	RUNX1	9	no	21-035.093547	21q22.12	CATCCCCACCGTGGTCCTACGAT	CAGTCCTACCAATACCTGGGATCCATTGCCTCTCCTTCTGT	35093547	35093611
301	00509-L02264	FALSE	TFF1	2	no	21-042.656455	21q22.3	GTGCAAATAAGGGCTGCTGTTTCGACGACA	CCGTTCGTGGGGTCCCCTGGTGCTTCTATCCTAA	42656455	42656519
310	06983-L06585	FALSE	BACH1	4	no	21-029.615501	21q21.3	CTATGAATCTTCTGTGCATAGCACCAATGT	TTTACTCAGCCTTAATGACCAGCGGAAGAAAGATGTGCTG	29615501	29615571
319	08048-L07829	TRUE	DNAH5		no	05-013.847045	05p15.2	CTCCTGCGGGAAAGAAGATGACTGTTT	TTATTGATGATGTGAATATGCCAATAATCAATGAGTGGGGAGATCA	13847045	13847118
328	02833-L02262	FALSE	ERG	5	no	21-038.739333	21q22.2	CATCAGTTGTGAGTGAGGACCAGTCGTTGT	TTGAGTGTGCCTACGGAACGCCACACCTGGCTAAGACAGA	38739333	38739406
335	02841-L02272	FALSE	RUNX1	9	no	21-035.093481	21q22.12	CCAGCAACGCCCATTTCACCTGGA	CGTGCCAGCGGCATGACAACCCTCTCTGCAGAACTTT	35093481	35093543
346	09722-L10072	TRUE	NOS1		no	12-116.164840	12q24.2.2	CTCCCCACAGGTCTATCCAATGTCCACAAA	AAGCGAGTCTCAGCTGCCCGGCTCCTTAGCCGTC	116164840	116164903
355	06205-L05708	FALSE	APP	14	no	21-026.206039	21q21.3	GTCTTGGCCAACATGATTAGTGAACCA	AGGATCAGTTACGGAAACGATGCTCTCATGCCATCTTTGA	26206039	26206107
364	06016-L05441	TRUE	PRPF31		no	19-059.318651	19q13.42	GCAACAGCCTGGACAAGTGCAAGA	ACAATGAGAACCTGCAGCAGATCCTCACCAATGCCACCATCAT	59318651	59318718
373	04537-L03926	TRUE	SCN1A		no	02-166.600824	02q24.3	CAACCCCAGTCTTACTGTGACTGTACCAAT	TGCTGTAGGAGAATCTGACTTTGAAAATTTAAACACGGAAGACTTTAGTAGTGAATCG	166600824	166600912
382	03799-L03240	FALSE	SIM2	1	no	21-036.993939	21q22.13	GGCCAAGACCAGGAGGGAGAA	GGAAAATGGCGAGTTTTACGAGCTTGCCAAGCTGCTC	36993939	36993998
391	12745-L13839	FALSE	SLC19A1	6	no	21-045.760016	21q22.3	CTGTCCATCCTCCTGGTGTCAGCA	AGCTGGGTTTGCAGTGTCTTCCAAGCGACGGTGTTCA	45760016	45760076
400	06980-L06582	FALSE	CYYR1	6	no	21-026.774513	21q21.3	CGGTCATTGCTGGGATTGCCATATGCA	TCTGCATGTGCATGAAGAACCACAGGGCGAC	26774513	26774571
409	00963-L09340	TRUE	RTN4		no	02-055.068269	02p16.1	CGTTGTTGACCTCCTGTACTGGAGAGACAT	TAAGAAGACTGGAGTGGTGTTTGGTGCCAGCCTATTCCTGC	55068269	55068339
418	07593-L07278	FALSE	ATP5J	1	no	21-026.029390	21q21.3	GTCTCACTTTCCCTGCACCTTTATACACT	TCGATAACCCTAACGAACAGGACGCTGACTCGGAG	26029390	26029454
427	00817-L00335	FALSE	TIAM1	25	no	21-031.425072	21q22.11	GGTCTTCAAAACTGCTGTGGTCCTTGTGT	ATAAAGATGGTTCCAAACAGAAGAAGAAACTTGTAAGA	31425072	31425138
436	02838-L02269	FALSE	RUNX1	6	no	21-035.153663	21q22.12	CTCTGACCATCACTGTCTTCACAAACCCA	CCGCAAGTCGCCACCTACCACAGAGCCATCAAAATCACAGT	35153663	35153733
445	05916-L14204	FALSE	HSPA13	5	no	21-014.668019	21q11.2	CCTTTCAGAAAATACTGGTACCCATTCAGCAAGTA	TTGAAAGAAGGCCACCTGGAAAAGACTGAGATTGATGAGGT	14668019	14668090
454	12727-L10581	FALSE	COL6A2	2	no	21-046.355777	21q22.3	CCACCCCTGTTGCAGGACTTCAG	GGCCACAGGTGCTGCCAAGATGCTCCAGGGCA	46355777	46355831
463	09038-L09292	TRUE	COL6A3		no	02-237.961411	02q37.3	CCTTGTAAATCTCCTTGAGAAACTCCCAA	TTGGAACTCAGCAGATCCGAGTGGGGGTGGTCCAGTTTAGC	237961411	237961484
474	09888-L10301	TRUE	CREBBP		no	16-003.768705	16p13.3	CCGCATGGAAAACCTGGTAGCCTATGCTAA	GAAAGTGGAAGGGGACATGTACGAGTCTGCCAACAGC	3768705	3768771
