# Supplementary material for: Evaluation of multiplex ligation dependent probe amplification (MLPA) for identification of acute lymphoblastic leukemia with an intrachromosomal amplification of chromosome 21 (iAMP21) in a Brazilian population
Source: Mol Cytogenet. 2015 Jun 10;8:35. doi: 10.1186/s13039-015-0147-2 (PMC4460763; doi:10.1186/s13039-015-0147-2)
Supplement: Additional file 3: — The size and location of each test and reference fragment of the MLPA SALSA P327_B1 probe set. [file 13039_2015_147_MOESM3_ESM.xls]

## Sheet: Sheet1
P327 iAMP21-ERG B1-0613
Notes
* LPO is the 5' half of the probe, RPO is the 3' half of the probe.
* The two sequences are directly adjacent and together they form the complete hybridising sequence of the probe.
* A small number of probes consist of three oligonucleotides and have a SP (spanning oligo).
* The first nucleotides of the LPO may not be complementary to the target DNA and is part of the stuffer sequence.
* Locations are based on hg18 / mapview build 36. Mapview location consist of the chromosome no. + distance (nt) from the p-telomere to the start of the probe sequence.
* Observed length of the fragments depend on the software, sequencer type and molecular weigth markers used.
* Exon numbering might be different from the literature.
* Please let us know if you find SNPs under one of these sequences that affects the probe signal: info@mlpa.com
length	number	ref. probe	gene	genbank exon	mut. spec.	mut. details	mapview	chr. pos.	LPO	SP	RPO	start	end
125	18709-L21698	True	IL4	1	normal		05-132.037613	05q31.1	TCTCACATTGTCACTGCAAATCGACACCTAT		TAATGGGTCTCACCTCCCAACTGCTTCCCCCT	132037613	132037671
130	09727-L25093	True	NOS1	33	normal		12-116.137405	12q24.22	GTTGTAAGCGCGGACAGACACTGCTGAACCT		TTCCTCTGGGACCCCCTGTGGCCCTCGCTCT	116137405	116137465
136	19012-L25527	False	TMPRSS15	10	normal		21-018.647159	21q21.1	GCTTTCCCATTCATTATCATCATTTAGATCCTG		GACCCAGAAACAAAAGCCATCCTCAAAGTTACAA	18647159	18647224
141	16543-L25049	True	SHANK2	2	normal		11-070.535894	11q13.4	TCGTGGGGTCGGAGTCAGACAGCTCCAAA		GAAGAGACCATCTATGACACGATCCGGGCCACTGCGGAGA	70535894	70535961
147	00815-L24793	False	SIM2	11	normal		21-037.043867	21q22.13	GTGTTCATGAGTCTTGTAATTAAACCGTGATTCTTGAAAG		GTGTAGGTTTGATTACTAGGAGATACCACCGACATTTTTC	37043867	37043945
151	12827-L25094	False	OLIG2	2	normal		21-033.321086	21q22.11	TGTGAGCCCGATGACCTTTTTCTGCCGGCCCGGAGTAA		GGGCAGCAGCGGCAGCGCCTTCACTGGG	33321086	33321148
157	12416-L24822	True	LARGE	12	normal		22-032.042182	22q12.3	TCTGCAGCTCCAGAAGCAGCTGTCTG		AGCTGGACGAGGACGACCTGTGCTATGAGTTCCG	32042182	32042240
161	12741-L25051	False	RIPK4	2	normal		21-042.049968	21q22.3	GTGGAGCTTTTGGAAGAAGCCAAGAAGA		TGGAGATGGCCAAGTTTCGCTACATCCTGCCTGTGTATGGCAT	42049968	42050037
166	02835-L04605	False	RUNX1	2	normal		21-035.343029	21q22.12	CTCTTCAGAAGAGGGTGCATTTTCAGGAGGA		AGCGATGGCTTCAGACAGCATATTTGAGTCATTTCCTTCGT	35343029	35343099
171	18163-L22868	False	SAMSN1	3	normal		21-014.811163	21q11.2	GCAACTAGGCACATGAAGGAGATCCCACAAATGGA		AGTGGAGAACAAAGTAAAACTTCAAATAATGGAGGCGGTTTGGG	14811163	14811233
177	18151-L22661	False	ERG	1	normal		21-038.955461	21q22.2	GTGGACAGGTTCCTAGAGATCGCTCCGGGACG		GTCGTGACGGCCCCCGAGGGACATGAGAGAAGAGGAGC	38955461	38955528
184	18152-L22662	False	ERG	12	normal		21-038.677224	21q22.2	GTTGCTGCCCCAAACCCATACTGGAATTCA		CCAACTGGGGGTATATACCCCAACACTAGGCTCCCCACCAGCCATA	38677224	38677298
190	19013-L25052	False	CYYR1	3	normal		21-026.774514	21q21.3	TGGTCGCCCTGTGGTTCTTCATGCACATGCAGATGCATATG		GCAATCCCAGCAATGACCCCCATGATAAATACTATTCCAAA	26774514	26774594
196	12742-L14405	False	ITGB2	7	normal		21-045.145897	21q22.3	CTTGCTGAAGCTGACCAACAACTCCAA		CCAGTTTCAGACCGAGGTCGGGAAGCAGCTGATTT	45145897	45145956
202	19010-L25053	False	APP	3	normal		21-026.434497	21q21.3	CTTGCTGTGCGTGGTAGAAGTTGGGTTA		GTGTTGACATGCTGTTGACTCACCCTCCCGAGGATGGAAGCTC	26434497	26434567
208	09882-L10295	True	CREBBP	3	normal		16-003.800716	16p13.3	GATGGGAATAACTGGGAACACAAGTCCATT		TGGACAGCCCTTTAGTCAAGCTGGAGGGCAGCCAATG	3800716	3800782
214	18153-L22663	False	ERG	3	normal		21-038.869457	21q22.2	GAACAGCTGGTAGATGGGCTGGCTTACTGAAGG		ACATGATTCAGACTGTCCCGGACCCAGCAGCTCATATCAA	38869457	38869529
220	03791-L22920	False	DYRK1A	3	normal		21-037.714477	21q22.13	GAGTTTTGCCGCTGGACTCTTCCCTCCCT		TCCCCCACCCCATCAGGATGATATGAGACTTGAAAGA	37714477	37714541
226	18154-L22664	False	ERG	6	normal		21-038.697311	21q22.2	GTGCAAGATGACCAAGGACGACTTCCAGAGGC		TCACCCCCAGCTACAACGCCGACATCCTTCTCTCACATCTCCAC	38697311	38697386
232	03794-L14698	False	HLCS	7	normal		21-037.191082	21q22.13	GCATGGAGGCCTTCTCATCAGAACATTTCAACT		TAGAGATCTATCGCCAAAATCTGCAGACCAAGCAGTTGGGG	37191082	37191152
238	19014-L24827	False	RUNX1	4b	normal		21-035.181223	21q22.12	GTGGCTTGTTGTGATGCGTATCCCCGTAGATG		CCAGCACGAGCCGCCGCTTCACGCCGCCTTCCACCGCG	35181223	35181290
243	19134-L25333	False	KCNJ6	4	normal		21-037.919598	21q22.13	GCAGGGATGACATGCCAAGCTCGAAGCTCCT		ACATCACCAGTGAGATCCTGTGGGGTTACCGG	37919598	37919660
248	06712-L25773	True	HEXA	2	normal		15-070.435936	15q23	GAGGGAAACGGCATACACTGGAGAAGAATGTGTTGGT		TGTCTCTGTAGTCACACCTGGATGTAACCAGCTTCCTACTTTG	70435936	70436014
254	18155-L22921	False	ERG	9	normal		21-038.686134	21q22.2	CCAACGGTCACGGCCACCCCACGCCCCAGT		CGAAAGGTACAGTGTTGGCTCCCATGACCCTGAGTTTCAT	38686134	38686199
260	07592-L14699	False	ADAMTS5	4	normal		21-027.228886	21q21.3	CGTTATTCTTGTAGGTAACTGTTTGCTGGACCTACCACGA		AAGCAGATCCTGGGCCCCGAAGAACTCC	27228886	27228940
265	19015-L25096	False	BACH1	6	normal		21-029.623726	21q21.3	GTGATTTTCAGTCCTTGTTGAAAATGCACAAGCTT		ACTCCAGAACAGCTGGATTGTATCCATGATATTCGAAGAAGAAGTA	29623726	29623805
272	09516-L25095	False	ETS2	9	normal		21-039.115395	21q22.2	GTAGCTGTGGCAGTTTCTCCTGGAGCTGCTATCA		GACAAATCCTGCCAGTCATTCATCAGCTGGACTGGAGACGGATGG	39115395	39115471
277	13796-L24815	True	KCNAB1	12	normal		03-157.715624	03q25.31	GTGGTCTGTGAACAAGCTGAGTACCATCTTTTCCAGAGA		GAGAAAGTGGAGGTCCAGCTGCCAGAGCTCTACCACA	157715624	157715697
284	18162-L22923	False	KCNE2	2	normal		21-034.664857	21q22.11	CCACTGTGAAATCCAAGAGACGGGAACACTCCAATG		ACCCCTACCACCAGTACATTGTAGAGGACTGGCAGGAAAA	34664857	34664931
292	02840-L02271	False	RUNX1	9	normal		21-035.093547	21q22.12	CATCCCCACCGTGGTCCTACGAT		CAGTCCTACCAATACCTGGGATCCATTGCCTCTCCTTCTGT	35093547	35093611
300	02832-L22635	False	ERG	5	normal		21-038.717196	21q22.2	CCTGACCTGCTGGCACGATAACTCTGCGCTCGT		TCGTGGTCATGTTTGGGGGTGGCATGTGCTTCTCCTC	38717196	38717265
307	19016-L24829	False	TFF1	3	normal		21-042.655618	21q22.3	CAAGCACCGCGTCAGGATGCAGGCAGATCCCT		GCAGAAGTGTCTAAAATTCACACTCCTCTACAGGG	42655618	42655681
314	12925-L25054	True	SRD5A2	5	normal		02-031.604260	02p23.1	GTAAACTCTGAAGCCACAAAGACCCAGAGCA		AACCCACTCCCAAATGAAAACCCCAGTCATGGCTTCCT	31604260	31604327
320	19017-L25055	False	RUNX1	10	normal		21-035.086493	21q22.12	CCAAGCCAGCTCGCCCTCCTACCACCTG		TACTACGGCGCCTCGGCCGGCTCCTACCAGTTCTCCA	35086493	35086557
328	02833-L02262	False	ERG	4	normal		21-038.739338	21q22.2	CATCAGTTGTGAGTGAGGACCAGTCGTTGT		TTGAGTGTGCCTACGGAACGCCACACCTGGCTAAGACAGA	38739338	38739409
335	19011-L22003	False	TMPRSS2	6	normal		21-041.782221	21q22.3	CCAGGGATAGAGTGCGACTCCTCAGGTACC		TGCATCAACCCCTCTAACTGGTGTGATGGCGTGTCACACT	41782221	41782289
341	09073-L24818	True	CACNA1A	25	normal		19-013.234584	19p13.2	CTCCACAGTGGCAATAGCAAAGGAAAAGACATCA		ACACGATTAAATCCCTCCGAGTCCTCCGGGTGCTACGA	13234584	13234655
347	19018-L25059	False	MIR155	1	normal		21-025.868115	21q21.3	CCTTTATGCCTCATCCTCTGAGTGCTGAAGGCT		TGCTGTAGGCTGTATGCTGTTAATGCTAATCGTGATAGGGGTTT	25868115	25868190
355	18156-L22666	False	ERG	int 3	normal		21-038.792254	21q22.2	CAGAAACCTCTTCCTGCCATTGGCTGACTTCA		TTTCCCAGACTTAGCACAATCTCATCCGCTCTAAACAACCT	38792254	38792325
362	18157-L25526	False	ERG	7	normal		21-038.696370	21q22.2	CGTTTTGTTTTGTTTTGTAGCTCCTCTTCCACA		TTTGACTTCAGATGATGTTGATAAAGCCTTACAAAACTCTCCACGGT	38696370	38696449
368	16279-L25100	True	SAMHD1	5	normal		20-034.992577	20q11.23	CAAAACAACCAGAGCTGCAGATAAGTGAACGAGAT		GTTCTCTGTGTTCAGATTGCTGGACTTTGTCATGATCTCG	34992577	34992650
377	19135-L25379	False	MIR99A	1	normal		21-016.833280	21q21.1	CACACTGACACAGACCCATAGAAGCGAGCTTGTGCGGT		CCACTTCACCACAAGATCGGATCTACGGGTTTATGCCAATGGG	16833280	16833360
386	18158-L25097	False	ERG	10	normal		21-038.685441	21q22.2	CTTTCTGGATTTTCAGCTGCTCAACCATCTCCTTCC		ACAGTGCCCAAAACTGAAGACCAGCGTCCTCAGTTAGGTATGTTTCA	38685441	38685522
391	19019-L24832	False	RUNX1	7	normal		21-035.128560	21q22.12	CTCCATCTGGTACTTACCCTGCATCTGACTCTGAG		GCTGAGGGTTAAAGGCAGTGGAGTGGTTCAGGGAGGCACGA	35128560	35128635
399	12745-L22680	False	SLC19A1	7	normal		21-045.760016	21q22.3	CTGCTGGCTGTCCATCCTCCTGGTGTCAGCA		AGCTGGGTTTGCAGTGTCTTCCAAGCGACGGTGTTCA	45760016	45760083
407	19020-L24833	False	NCAM2	4	normal		21-021.580465	21q21.1	CTCACTTTCAGAGAAGTGGTATCTCCACAAGAATTC		AAACAAGGAGAAGATGCAGAAGTGGTTTGCCGAGTTAGCA	21580465	21580540
414	00963-L22682	True	RTN4	6	normal		02-055.068270	02p16.1	CCTTTAGTTGTTGACCTCCTGTACTGGAGAGACAT		TAAGAAGACTGGAGTGGTGTTTGGTGCCAGCCTATTCCTGC	55068270	55068343
422	18164-L23401	False	BTG3	3	normal		21-017.899134	21q21.1	CCTAAATCCATTAACGTAACTCCACTTTGTTGTAGATGTAT		TCGTGTCAATAAATTTCAGAGAGTTGATCCTGATGTCCTGAAAGCCT	17899134	17899219
429	19021-L24834	False	TIAM1	22	normal		21-031.435573	21q22.11	CCTACCCGAAGCAGCAGCACTCATCCACGCTGGAGTCG		TACCTCATCAAGCCCATCCAGAGGATCCTCAAGTACCCACTTCT	31435573	31435651
437	02838-L24817	False	RUNX1	6	normal		21-035.153664	21q22.12	CCACTCTGACCATCACTGTCTTCACAAACCCA		CCGCAAGTCGCCACCTACCACAGAGCCATCAAAATCACAGT	35153664	35153735
445	05916-L14204	False	HSPA13	5	normal		21-014.668020	21q11.2	CCTTTCAGAAAATACTGGTACCCATTCAGCAAGTA		TTGAAAGAAGGCCACCTGGAAAAGACTGAGATTGATGAGGT	14668020	14668101
454	17129-L25056	True	MYBPC3	31	normal		11-047.310769	11p11.2	CCTCACCAACAGGCATCACCTATGAGCCACCCAACTATA		AGGCCCTGGACTTCTCCGAGGCCCCAAGCTTCAC	47310769	47310839
461	12727-L24814	False	COL6A2	2	normal		21-046.355773	21q22.3	CCTACCCCCACCCCTGTTGCAGGACTTCAG		GGCCACAGGTGCTGCCAAGATGCTCCAGGGCA	46355773	46355831
467	02586-L25057	False	PRMT2	4	normal		21-046.887914	21q22.3	CCAGGAGGGAGTACAGCCAGAGGA		GTTTGTGGCCATCGCGGACTACGCTGCCACCGATG	46887914	46887971
474	18159-L22669	False	ERG	11	normal		21-038.684765	21q22.2	CCTTTGCTGTAGATCCTTATCAGATTCTTGGACCA		ACAAGTAGCCGCCTTGCAAATCCAGGTGAGAAACTGCTGATGATTTT	38684765	38684844
481	18160-L22670	False	ERG	2	normal		21-038.878644	21q22.2	CCAGGATCTTTGGAGACCCGAGGAAAGCCGTGTTGACCAA		AAGCAAGACAAATGACTCACAGAGAAAAAAGATGGCAGAACCAAGGGCAA	38878644	38878733
489	19137-L25693	False	PSMG1	6	normal		21-039.471231	21q22.2	CCTTGATGAAATTAGACCTAATCACAGTGGAAGCTTTTA		AGCCTATACTTTCTACCAGAAGCTTGAAGGGTTTGGTTAAG	39471231	39471307
495	19022-L25058	False	ERG	8	normal		21-038.694370	21q22.2	CCTTGTCTGCAGGGGGTGCAGCTTTTATTTTCC		CAAATACTTCAGTATATCCTGAAGCTACGCAAAGAATTACAACTAGG	38694370	38694447
503	15203-L22928	True	GBE1	7	normal		03-081.774613	03p12.2	CCACAGATTCCTGTTATTTTCATTCTGGACCTAGAGGGA		CTCATGATCTTTGGGATAGCAGATTGTTTGCCTACTCCAGGTAGGTACA	81774613	81774700
